# Supplementary material for: The duration of nutrient limiting conditions can contribute to shaping subsequent diatom community composition: Insights from laboratory experiments
Source: PLoS One. 2026 Jul 21;21(7):e0333868. doi: 10.1371/journal.pone.0333868 (PMC13387546; doi:10.1371/journal.pone.0333868)
Supplement: S2 Table — (XLS) [file pone.0333868.s006.xls]

## Sheet: Experiment 1
Specific growth rates and Lag times from Experiment 1
Species	Condition	SGR	Lag time	Average GR	Average LT	SD SGR	SD LT
P. pungens	Initial	1.58	1	1.6	1	0.220681	0
P. pungens	Initial	1.83	1
P. pungens	Initial	1.39	1
P. pungens	short-term	1.32	3	1.24	2	0.21166	1
P. pungens	short-term	1.4	2
P. pungens	short-term	1	1
P. pungens	prolonged	1.33	3	1.43667	3	0.100664	0
P. pungens	prolonged	1.45	3
P. pungens	prolonged	1.53	3
P. australis	Initial	1.37	1	1.38	0.333333	0.115326	0.57735
P. australis	Initial	1.27	0
P. australis	Initial	1.5	0
P. australis	short-term	0.96	0	0.94	0.666667	0.260576	0.57735
P. australis	short-term	0.67	1
P. australis	short-term	1.19	1
P. australis	Prolonged	-	-	1.1	7	-	-
P. australis	Prolonged	-	-
P. australis	Prolonged	1.1	7
S. costatum	Initial	1.03	1	1.21667	1	0.18037	0
S. costatum	Initial	1.23	1
S. costatum	Initial	1.39	1
S. costatum	short-term	0.16	2	0.45	2	0.372424	0
S. costatum	short-term	0.32	2
S. costatum	short-term	0.87	2
S. costatum	prolonged	0	-
S. costatum	prolonged	0	-
S. costatum	prolonged	0	-

## Sheet: Experiment 2
Specific growth rates and lag times from Experiment 2
Species	Condition	Temperature	SGR (per day)	Average SGR (per day)	STD SGR	Lag time (LT) (per day)	Average LT (per day)	STD LT
P. pungens	Initial	9	0.38	0.38	0.02	0	0	0
P. pungens	Initial	9	0.4			0
P. pungens	Initial	9	0.36			0
P. pungens	Initial	12	0.86	0.82	0.069282	0	0	0
P. pungens	Initial	12	0.86			0
P. pungens	Initial	12	0.74			0
P. pungens	Initial	15	0.97	0.986667	0.0152753	0	0	0
P. pungens	Initial	15	0.99			0
P. pungens	Initial	15	1			0
P. pungens	Initial	20	1.44	1.4	0.04	0	0	0
P. pungens	Initial	20	1.36			0
P. pungens	Initial	20	1.4			0
P. pungens	Initial	25	1.08	1.25	0.149332	0	0	0
P. pungens	Initial	25	1.36			0
P. pungens	Initial	25	1.31			0
P. pungens	short-term	9	0.17	0.303333	0.115902	7	8	1
P. pungens	short-term	9	0.36			9
P. pungens	short-term	9	0.38			8
P. pungens	short-term	12	0.72	0.71	0.01	4	4	0
P. pungens	short-term	12	0.7			4
P. pungens	short-term	12	0.71			4
P. pungens	short-term	15	0.89	0.84	0.05	4	3.66667	0.57735
P. pungens	short-term	15	0.79			3
P. pungens	short-term	15	0.84			4
P. pungens	short-term	20	1.19	1.15333	0.0351188	2	2	0
P. pungens	short-term	20	1.15			2
P. pungens	short-term	20	1.12			2
P. pungens	short-term	25	1.35	1.66667	0.277909	2	2	0
P. pungens	short-term	25	1.87			2
P. pungens	short-term	25	1.78			2
P. pungens	prolonged	9	0.32	0.303333	0.0152753	2	2	0
P. pungens	prolonged	9	0.3			2
P. pungens	prolonged	9	0.29			2
P. pungens	prolonged	12	0.24	0.263333	0.0404145	3	3	0
P. pungens	prolonged	12	0.31			3
P. pungens	prolonged	12	0.24			3
P. pungens	prolonged	15	0.77	0.663333	0.100664	2	2	0
P. pungens	prolonged	15	0.57			2
P. pungens	prolonged	15	0.65			2
P. pungens	prolonged	20	0.71	0.75	0.04	1	1	0
P. pungens	prolonged	20	0.79			1
P. pungens	prolonged	20	0.75			1
P. pungens	prolonged	25	0.87	0.756667	0.0981495	1	1	0
P. pungens	prolonged	25	0.7			1
P. pungens	prolonged	25	0.7			1
P. australis	Initial	9	0.804	0.807867	0.129843	1	1.66667	1.1547
P. australis	Initial	9	0.9396			3
P. australis	Initial	9	0.68			1
P. australis	Initial	12	1.762	1.56933	0.169025	0	0	0
P. australis	Initial	12	1.446			0
P. australis	Initial	12	1.5			0
P. australis	Initial	15	1.488	1.601	0.152915	0	0	0
P. australis	Initial	15	1.775			0
P. australis	Initial	15	1.54			0
P. australis	Initial	20	0.74	0.810667	0.13828	0	0	0
P. australis	Initial	20	0.722			0
P. australis	Initial	20	0.97			0
P. australis	Initial	25	-	-	-	-	-	-
P. australis	Initial	25	-			-
P. australis	Initial	25	-			-
P. australis	short-term	9	0.82	0.739	0.0725465	2	2	0
P. australis	short-term	9	0.717			2
P. australis	short-term	9	0.68			2
P. australis	short-term	12	1.3	1.19683	0.107483	2	1.66667	0.57735
P. australis	short-term	12	1.0855			1
P. australis	short-term	12	1.205			2
P. australis	short-term	15	1.33	1.45333	0.120139	1	1	0
P. australis	short-term	15	1.46			1
P. australis	short-term	15	1.57			1
P. australis	short-term	20	0.844	0.861333	0.11102	6	7	1.73205
P. australis	short-term	20	0.98			6
P. australis	short-term	20	0.76			9
P. australis	short-term	25	-	-	-	-	-	-
P. australis	short-term	25	-			-
P. australis	short-term	25	-			-
P. australis	prolonged	9	0	0	0	0	0	0
P. australis	prolonged	9	0			0
P. australis	prolonged	9	0			0
P. australis	prolonged	12	1.2	1.04667	0.150111	9	8.33333	0.57735
P. australis	prolonged	12	0.9			8
P. australis	prolonged	12	1.04			8
P. australis	prolonged	15	1.3	1.19667	0.100167	8	6.66667	1.1547
P. australis	prolonged	15	1.1			6
P. australis	prolonged	15	1.19			6
P. australis	prolonged	20	0.8	0.873333	0.200333	1	0.333333	0.57735
P. australis	prolonged	20	0.72			0
P. australis	prolonged	20	1.1			0
P. australis	prolonged	25	-	-	-	-	-	-
P. australis	prolonged	25	-			-
P. australis	prolonged	25	-			-
S. costatum	initial	9	0.26	0.23	0.0360555	0	0.666667	1.1547
S. costatum	initial	9	0.19			0
S. costatum	initial	9	0.24			2
S. costatum	initial	12	1.19	1.13433	0.0536315	0	0	0
S. costatum	initial	12	1.13			0
S. costatum	initial	12	1.083			0
S. costatum	initial	15	1.04	1.03333	0.0208167	0	0	0
S. costatum	initial	15	1.05			0
S. costatum	initial	15	1.01			0
S. costatum	initial	20	1.61	1.58	0.0264575	0	0	0
S. costatum	initial	20	1.57			0
S. costatum	initial	20	1.56			0
S. costatum	initial	25	1.55	1.59833	0.138954	0	0	0
S. costatum	initial	25	1.49			0
S. costatum	initial	25	1.755			0
S. costatum	short-term	9	0	0	0	-	-	-
S. costatum	short-term	9	0			-
S. costatum	short-term	9	0			-
S. costatum	short-term	12	0.8	0.63	0.149332	3	1.66667	1.1547
S. costatum	short-term	12	0.57			1
S. costatum	short-term	12	0.52			1
S. costatum	short-term	15	0.71	0.73	0.0264575	2	2	1
S. costatum	short-term	15	0.72			3
S. costatum	short-term	15	0.76			1
S. costatum	short-term	20	1.52	1.48667	0.0757188	2	2	0
S. costatum	short-term	20	1.54			2
S. costatum	short-term	20	1.4			2
S. costatum	short-term	25	1.85	1.83333	0.0472582	3	3	0
S. costatum	short-term	25	1.87			3
S. costatum	short-term	25	1.78			3
S. costatum	prolonged	9	0	0	0	-	-	-
S. costatum	prolonged	9	0			-
S. costatum	prolonged	9	0			-
S. costatum	prolonged	12	0	0	0	-	-	-
S. costatum	prolonged	12	0			-
S. costatum	prolonged	12	0			-
S. costatum	prolonged	15	0	0	0	-	-	-
S. costatum	prolonged	15	0			-
S. costatum	prolonged	15	0			-
S. costatum	prolonged	20	0	0	0	-	-	-
S. costatum	prolonged	20	0			-
S. costatum	prolonged	20	0			-
S. costatum	prolonged	25	0	0	0	-	-	-
S. costatum	prolonged	25	0			-
S. costatum	prolonged	25	0			-
